# Supplementary material for: Effects of stream grazers with different functional traits on the spatial heterogeneity of periphyton mats
Source: PeerJ. 2019 Jun 5;7:e6747. doi: 10.7717/peerj.6747 (PMC6556102; doi:10.7717/peerj.6747)
Supplement: Data S1 — All raw data used in this study. The chlorophyll a (Chl-a) contents on the experimental tiles and the body size, speed and growth rates of the grazer species. [file peerj-07-6747-s001.xlsx]

## Sheet: grazer_experiment
spp	out-Chl a (mg cm2)	in-Chl a (mg cm2)	outfeed-Chl a (mg cm2)	infeed-Chl a (mg cm2)	Bodysize (mg)	speed	growth rate (R)
Micrasema	8.73652	2.30755	14.54	8.5	0.21	0.925926	0.0152841
Micrasema	11.0328	0.87485	7.7	15.34	0.3	3.4375	0.0172604
Micrasema	6.57767	1.02921	13.83	9.21	0.19	3.02419	0.0163711
Micrasema	10.5446	1.5544	16.58	6.46	0.22	1.91929	0.0170439
Micrasema	8.51923	1.15009	13.27	9.77	0.26	2.43506	0.0176392
Micrasema	8.52465	0.906264	14.93	8.11	0.25	1.27119	0.0172604
Glossosoma	12.6526	2.50143	22.15	0.89	1.075	0.969697	0.046875
Glossosoma	11.1054	1.1372	19.76	3.28	1.8	0.787879	0.306597
Glossosoma	13.27	1.64433	20.36	2.68	0.35	1.27273	-0.0392361
Glossosoma	13.4188	9.75	22.84	0.2	0.325	0.787879	0.0440972
Glossosoma	11.5209	6.11116	22.61	0.43	0.3	1.0303	-0.0350694
Glossosoma	13.0038	7.14605	23.01	0.03	0.175	0.909091	0.107986
Epeorus	10.1661	3.70147	21.54	1.5	13.4	39.1892	-0.340278
Epeorus	11.8251	3.88645	19.72	3.32	12.6	129.73	0.0277778
Epeorus	10.9487	2.85318	18.14	4.9	12.1	15.1351	0.148611
Epeorus	12.4933	4.30626	20.74	2.3	12.2	6.82788	0.402778
Epeorus	13.2493	3.79216	17.68	5.36	3.9	40.5405	0.648611
Epeorus	12.3576	8.29186	16.28	6.76	8.9	54.7297	0.565278

## Sheet: Chl-a of the experimental tiles
	Chl a (mg cm2)
spp	tile1	tile2	tile3	tile4	tile5	tile6
control	14.3697	11.0757	9.77771	9.07507	7.09625	9.37153
control	14.2927	9.02486	10.6275	12.474	8.48212	12.3164
control	14.4122	7.12899	13.8178	12.7206	7.50795	9.82576
control	12.8563	7.75472	9.41326	8.69076	5.80198	11.4576
Micrasema	9.85722	8.30365	5.44826	4.82948	7.33535	5.06021
Micrasema	7.20924	11.0175	6.68368	2.37507	3.60052	4.10757
Micrasema	6.58042	8.45507	12.1423	5.82778	10.6814	6.96128
Micrasema	2.50056	4.2624	9.67326	10.3263	13.9993	7.93431
Glossosoma	13.93	15.76	18.84	16.15	17.21	10.05
Glossosoma	15.62	14.79	20.86	15.67	13.3	11.29
Glossosoma	11.01	18.07	13.68	11.86	17.38	12.51
Glossosoma	8.36	19.16	13.99	13.54	18.44	17.94
Epeorus	19.04	11.16	10.78	12.96	11.6	14.07
Epeorus	16.8	11.09	12.56	12.69	13.45	12.76
Epeorus	20.91	10.1	11.08	11.03	13.56	12.45
Epeorus	19	11.37	12.49	10.78	11.25	11.41
